# Supplementary material for: Advancing Virtual Bioequivalence for Orally Administered Drug Products: Methodology, Real-World Applications and Future Outlook
Source: Pharmaceuticals (Basel). 2024 Jul 3;17(7):876. doi: 10.3390/ph17070876 (PMC11279853; doi:10.3390/ph17070876)
Supplement: Supplementary file 1 [file pharmaceuticals-17-00876-s001.zip]

Archive with 1 entries (1 files):
- pharmaceuticals-3006718-supplementary.pdf
